# Supplementary material for: Exploring the Gating Mechanism of the Human Copper Transporter, hCtr1, Using EPR Spectroscopy
Source: Biomolecules. 2025 Jan 14;15(1):127. doi: 10.3390/biom15010127 (PMC11763644; doi:10.3390/biom15010127)
Supplement: Supplementary file 1 [file biomolecules-15-00127-s001.zip]

Archive with 1 entries (1 files):
- biomolecules-3338651-supplementary.pdf
